# Supplementary material for: Transcription-Based Amplified Colorimetric Thrombin Sensor Using Non-Crosslinking Aggregation of DNA-Modified Gold Nanoparticles
Source: Sensors (Basel). 2021 Jun 24;21(13):4318. doi: 10.3390/s21134318 (PMC8272040; doi:10.3390/s21134318)
Supplement: Supplementary file 1 [file sensors-21-04318-s001.zip]

Archive with 1 entries (1 files):
- sensors-1255027-supplementary.pdf
